# Supplementary material for: Identification of potential microRNA panels for pancreatic cancer diagnosis using microarray datasets and bioinformatics methods
Source: Sci Rep. 2020 May 5;10:7559. doi: 10.1038/s41598-020-64569-1 (PMC7200710; doi:10.1038/s41598-020-64569-1)
Supplement: Supplementary file 1 — Supplementary information 1. [file 41598_2020_64569_MOESM1_ESM.xlsx]

## Sheet: Sheet1
MicroRNA	Gene Symbol
hsa-miR-532-5p	RAB11A
hsa-miR-532-5p	FRS2
hsa-miR-606	MBNL1
hsa-miR-532-5p	CPEB3
hsa-miR-532-5p	PURA
hsa-miR-125a-3p	YY1
hsa-miR-532-5p	CHD9
hsa-miR-532-5p	DENND6A
hsa-miR-125a-3p	PCDH10
hsa-miR-532-5p	RASSF5
hsa-miR-606	RUNX1T1
hsa-miR-606	SOX11
hsa-miR-532-5p	SESTD1
hsa-miR-606	ACVR1
hsa-miR-606	CPSF6
hsa-miR-125a-3p	MTFR1
hsa-miR-1246	NIPBL
hsa-miR-1246	MEX3C
hsa-miR-532-5p	NFIB
hsa-miR-606	STC1
hsa-miR-125a-3p	MEAF6
hsa-miR-125a-3p	NRG1
hsa-miR-532-5p	SRRM2
hsa-miR-125a-3p	DESI2
hsa-miR-125a-3p	TRIP12
hsa-miR-606	NREP
hsa-miR-125a-3p	SMARCA2
hsa-miR-532-5p	ZKSCAN1
hsa-miR-532-5p	EPHA4
hsa-miR-532-5p	IRS2
hsa-miR-628-5p	ZNF148
hsa-miR-606	HNRNPC
hsa-miR-125a-3p	ARL1
hsa-miR-532-5p	STC2
hsa-miR-606	HNRNPA2B1
hsa-miR-532-5p	RCOR1
hsa-miR-532-5p	TLL2
hsa-miR-532-5p	CTDSPL2
hsa-miR-125a-3p	MAP1B
hsa-miR-532-5p	ATP13A3
hsa-miR-3910	ZFP36L2
hsa-miR-532-5p	BACH1
hsa-miR-125a-3p	FYN
hsa-miR-532-5p	XPO1
hsa-miR-125a-3p	LARP4
hsa-miR-606	NET1
hsa-miR-3910	CFL2
hsa-miR-125a-3p	MEX3C
hsa-miR-532-5p	CYCS
hsa-miR-532-5p	ZMPSTE24
hsa-miR-532-5p	PRPF4B
hsa-miR-606	SHTN1
hsa-miR-606	RNF11
hsa-miR-532-5p	ZNF536
hsa-miR-3910	EPHA3
hsa-miR-125a-3p	GPM6A
hsa-miR-606	IKZF2
hsa-miR-125a-3p	TARDBP
hsa-miR-532-5p	KLF12
hsa-miR-125a-3p	NLK
hsa-miR-532-5p	PAPOLG
hsa-miR-125a-3p	FXR1
hsa-miR-532-5p	ATP2C1
hsa-miR-125a-3p	STK26
hsa-miR-532-5p	RAVER2
hsa-miR-125a-3p	PPP1CB
hsa-miR-125a-3p	RPS6KA3
hsa-miR-606	SESTD1
hsa-miR-125a-3p	PALLD
hsa-miR-532-5p	MTMR4
hsa-miR-532-5p	NDP
hsa-miR-532-5p	SLC25A32
hsa-miR-125a-3p	DACH1
hsa-miR-532-5p	KRAS
hsa-miR-606	WTAP
hsa-miR-532-5p	GBP1
hsa-miR-125a-3p	MAP3K12
hsa-miR-125a-3p	TSC22D1
hsa-miR-125a-3p	MBNL2
hsa-miR-125a-3p	PRDM5
hsa-miR-606	TCF4
hsa-miR-532-5p	TTC14
hsa-miR-532-5p	WASHC4
hsa-miR-125a-3p	BTF3L4
hsa-miR-125a-3p	EFR3A
hsa-miR-3910	PPP3CA
hsa-miR-125a-3p	UBE2J1
hsa-miR-3910	RNF144A
hsa-miR-606	SMAD2
hsa-miR-3910	DENND1B
hsa-miR-532-5p	PDCD4
hsa-miR-606	DMD
hsa-miR-125a-3p	SMAD4
hsa-miR-532-5p	MKL2
hsa-miR-606	ZC3H12C
hsa-miR-125a-3p	BNC2
hsa-miR-125a-3p	NDFIP1
hsa-miR-125a-3p	RGS4
hsa-miR-663a	NFIX
hsa-miR-606	SMARCA5
hsa-miR-3910	SP1
hsa-miR-125a-3p	ASAP2
hsa-miR-125a-3p	TMEM106B
hsa-miR-125a-3p	IRF2BP2
hsa-miR-3910	SLC4A7
hsa-miR-125a-3p	FBXO21
hsa-miR-606	BCAT1
hsa-miR-532-5p	GAREM1
hsa-miR-532-5p	CRIPT
hsa-miR-125a-3p	FANCI
hsa-miR-3910	KAT6A
hsa-miR-532-5p	SLC8A1
hsa-miR-532-5p	MTSS1
hsa-miR-125a-3p	BRCA1
hsa-miR-532-5p	BICDL1
hsa-miR-125a-3p	TSC22D3
hsa-miR-532-5p	SH3PXD2A
hsa-miR-606	FBXO28
hsa-miR-532-5p	YIPF6
hsa-miR-3910	FAR1
hsa-miR-3910	RAP2C
hsa-miR-606	RFX7
hsa-miR-532-5p	FAM160B1
hsa-miR-628-5p	BCL6
hsa-miR-125a-3p	PKIA
hsa-miR-532-5p	EXOC5
hsa-miR-606	PTBP3
hsa-miR-3910	CDON
hsa-miR-125a-3p	CCSER2
hsa-miR-606	SMARCA2
hsa-miR-532-5p	SMARCC1
hsa-miR-125a-3p	TRPM3
hsa-miR-125a-3p	DPYSL2
hsa-miR-125a-3p	NF1
hsa-miR-1246	KDM5A
hsa-miR-532-5p	ADAM22
hsa-miR-663a	PPP5C
hsa-miR-532-5p	HELZ
hsa-miR-125a-3p	DHX57
hsa-miR-532-5p	RPS6KA3
hsa-miR-3910	ANTXR2
hsa-miR-532-5p	PLEKHB2
hsa-miR-125a-3p	CAST
hsa-miR-532-5p	CHL1
hsa-miR-606	CPEB2
hsa-miR-3910	LRRC7
hsa-miR-606	KLF9
hsa-miR-532-5p	SMAD2
hsa-miR-606	NFAT5
hsa-miR-606	ZNF280D
hsa-miR-1246	SCN3A
hsa-miR-125a-3p	CAV1
hsa-miR-3910	2019-09-11
hsa-miR-125a-3p	BAZ2A
hsa-miR-125a-3p	MSANTD2
hsa-miR-628-5p	TCF4
hsa-miR-532-5p	IL6ST
hsa-miR-532-5p	ERO1A
hsa-miR-532-5p	OSBPL11
hsa-miR-532-5p	ZFHX3
hsa-miR-125a-3p	2019-09-11
hsa-miR-125a-3p	MCFD2
hsa-miR-125a-3p	RHOA
hsa-miR-3910	STAC
hsa-miR-532-5p	PAK5
hsa-miR-3910	INSM1
hsa-miR-532-5p	CLPX
hsa-miR-3910	TGFBR1
hsa-miR-628-5p	MED13
hsa-miR-3910	QKI
hsa-miR-3910	MECOM
hsa-miR-125a-3p	CHFR
hsa-miR-125a-3p	RNGTT
hsa-miR-606	FNBP1L
hsa-miR-3910	AGO4
hsa-miR-125a-3p	RAP2A
hsa-miR-3910	AGFG1
hsa-miR-532-5p	SC5D
hsa-miR-125a-3p	CNOT4
hsa-miR-125a-3p	SLC8A1
hsa-miR-532-5p	TIA1
hsa-miR-628-5p	RSBN1L
hsa-miR-628-5p	COL4A1
hsa-miR-125a-3p	AGPAT3
hsa-miR-3910	JAZF1
hsa-miR-125a-3p	NUP153
hsa-miR-1246	FAM53C
hsa-miR-125a-3p	SEMA6D
hsa-miR-125a-3p	MEGF11
hsa-miR-125a-3p	RAP2B
hsa-miR-3910	CCDC6
hsa-miR-125a-3p	GNAI2
hsa-miR-3910	ANKRD12
hsa-miR-3910	BACH2
hsa-miR-125a-3p	NIT1
hsa-miR-532-5p	ZFP91
hsa-miR-3910	C5orf24
hsa-miR-532-5p	DDHD1
hsa-miR-125a-3p	ADD3
hsa-miR-125a-3p	SWAP70
hsa-miR-606	SLC4A4
hsa-miR-606	HNRNPF
hsa-miR-606	VEZT
hsa-miR-532-5p	CAMK2G
hsa-miR-125a-3p	CBL
hsa-miR-606	EYA1
hsa-miR-532-5p	CCNG1
hsa-miR-125a-3p	RYBP
hsa-miR-125a-3p	PEAK1
hsa-miR-125a-3p	CAMSAP2
hsa-miR-125a-3p	TRIO
hsa-miR-1246	DYRK1A
hsa-miR-3910	JADE1
hsa-miR-125a-3p	KLHL20
hsa-miR-125a-3p	GJC1
hsa-miR-606	ZMYND11
hsa-miR-532-5p	SLC39A8
hsa-miR-3910	SELENOI
hsa-miR-125a-3p	GALNT1
hsa-miR-532-5p	BHLHB9
hsa-miR-125a-3p	GATM
hsa-miR-125a-3p	HAUS3
hsa-miR-3910	PPTC7
hsa-miR-3910	TRIM36
hsa-miR-532-5p	MED1
hsa-miR-606	KDM7A
hsa-miR-125a-3p	CCT8
hsa-miR-532-5p	ZNF148
hsa-miR-532-5p	SSH2
hsa-miR-3910	OSBPL3
hsa-miR-532-5p	KTN1
hsa-miR-532-5p	MPP7
hsa-miR-532-5p	PCDH9
hsa-miR-1246	DYNC1I1
hsa-miR-532-5p	SF3A3
hsa-miR-3910	FAM126B
hsa-miR-606	PHF6
hsa-miR-3910	TEAD1
hsa-miR-3910	ATP7A
hsa-miR-532-5p	ELOVL4
hsa-miR-3910	PRKD1
hsa-miR-125a-3p	NPTN
hsa-miR-606	HNRNPR
hsa-miR-125a-3p	PRRX1
hsa-miR-3910	SOS1
hsa-miR-125a-3p	PRR16
hsa-miR-125a-3p	MDFIC
hsa-miR-606	YAP1
hsa-miR-125a-3p	RNF185
hsa-miR-125a-3p	GPR3
hsa-miR-628-5p	DHX40
hsa-miR-532-5p	TEAD1
hsa-miR-532-5p	NKD1
hsa-miR-606	CREBZF
hsa-miR-3910	FAM91A1
hsa-miR-3910	UBE2B
hsa-miR-532-5p	CXCL2
hsa-miR-606	QKI
hsa-miR-606	DHX15
hsa-miR-4668-5p	TXNDC12
hsa-miR-3910	LONRF1
hsa-miR-532-5p	MAP1B
hsa-miR-125a-3p	MLLT10
hsa-miR-606	BOD1L1
hsa-miR-628-5p	MEF2C
hsa-miR-1246	CREBL2
hsa-miR-628-5p	MEIS2
hsa-miR-3910	RICTOR
hsa-miR-125a-3p	TRPS1
hsa-miR-3910	ZMAT3
hsa-miR-628-5p	JAG1
hsa-miR-628-5p	RLF
hsa-miR-3910	RAP1B
hsa-miR-3910	CASK
hsa-miR-3910	CNOT6L
hsa-miR-3910	DAG1
hsa-miR-628-5p	USP33
hsa-miR-125a-3p	MAPK1IP1L
hsa-miR-3910	RAP2A
hsa-miR-3910	VAMP3
hsa-miR-532-5p	SNX16
hsa-miR-532-5p	VAMP1
hsa-miR-125a-3p	SH3BGRL2
hsa-miR-3910	NTRK2
hsa-miR-125a-3p	GPRC5A
hsa-miR-606	TMEM123
hsa-miR-125a-3p	E2F3
hsa-miR-628-5p	E2F3
hsa-miR-663a	ZNF385A
hsa-miR-125a-3p	MYCL
hsa-miR-628-5p	FNBP1L
hsa-miR-125a-3p	CEP350
hsa-miR-1246	SLC38A2
hsa-miR-532-5p	MRPL18
hsa-miR-125a-3p	PDPK1
hsa-miR-532-5p	BNC2
hsa-miR-1246	BEND4
hsa-miR-532-5p	TMED7
hsa-miR-3910	CEP85L
hsa-miR-606	MATR3
hsa-miR-532-5p	CAMK2N1
hsa-miR-125a-3p	KIF2A
hsa-miR-3910	RAB6A
hsa-miR-532-5p	PCSK1
hsa-miR-125a-3p	SLK
hsa-miR-628-5p	VCAN
hsa-miR-532-5p	HSPA9
hsa-miR-125a-3p	SLC16A1
hsa-miR-3910	ABRAXAS2
hsa-miR-125a-3p	GNL3L
hsa-miR-3910	BAZ2B
hsa-miR-532-5p	SH3BGRL2
hsa-miR-628-5p	ATP2A2
hsa-miR-532-5p	ATP2B1
hsa-miR-532-5p	PLS3
hsa-miR-532-5p	RABIF
hsa-miR-628-5p	FGFR2
hsa-miR-628-5p	SET
hsa-miR-532-5p	NYAP2
hsa-miR-606	PDS5A
hsa-miR-663a	SPTBN4
hsa-miR-125a-3p	GIGYF2
hsa-miR-606	HNRNPU
hsa-miR-4668-5p	NEK9
hsa-miR-606	UBE2D3
hsa-miR-3910	ITGB1
hsa-miR-532-5p	PLAG1
hsa-miR-606	PPM1E
hsa-miR-125a-3p	NEUROG2
hsa-miR-125a-3p	JAM2
hsa-miR-125a-3p	MGEA5
hsa-miR-628-5p	SDC2
hsa-miR-3910	PTPN1
hsa-miR-606	CSNK2A1
hsa-miR-125a-3p	AFF2
hsa-miR-663a	HOXC11
hsa-miR-606	ATRX
hsa-miR-606	SRPK2
hsa-miR-532-5p	ZMYND11
hsa-miR-3910	EPN2
hsa-miR-606	BRWD1
hsa-miR-606	CTTNBP2
hsa-miR-532-5p	TRHDE
hsa-miR-532-5p	CAPN3
hsa-miR-628-5p	SNX13
hsa-miR-4668-5p	SDHC
hsa-miR-3910	KLHL42
hsa-miR-3910	EFNA5
hsa-miR-628-5p	MYO6
hsa-miR-125a-3p	IGF2BP2
hsa-miR-125a-3p	LRP12
hsa-miR-3910	LCORL
hsa-miR-606	SCAF11
hsa-miR-532-5p	MECP2
hsa-miR-532-5p	DCX
hsa-miR-125a-3p	IL21R
hsa-miR-3910	KLF4
hsa-miR-606	NR3C1
hsa-miR-125a-3p	UHRF1BP1
hsa-miR-3910	GRIN2A
hsa-miR-663a	GRIN2D
hsa-miR-628-5p	QKI
hsa-miR-606	RALGAPB
hsa-miR-3927-3p	RDH10
hsa-miR-125a-3p	PHACTR2
hsa-miR-125a-3p	NPM1
hsa-miR-606	PPP1CB
hsa-miR-125a-3p	FOXC1
hsa-miR-3910	CACNB4
hsa-miR-628-5p	ARL8B
hsa-miR-606	ANKRD13A
hsa-miR-532-5p	TAB3
hsa-miR-1246	METAP2
hsa-miR-125a-3p	DBT
hsa-miR-125a-3p	C21orf91
hsa-miR-532-5p	LEP
hsa-miR-125a-3p	PITPNA
hsa-miR-606	WEE1
hsa-miR-125a-3p	AHCYL1
hsa-miR-1246	GLRB
hsa-miR-532-5p	SEC24B
hsa-miR-125a-3p	SLC22A23
hsa-miR-532-5p	KCNMA1
hsa-miR-4668-5p	MKLN1
hsa-miR-4668-5p	ZNRF1
hsa-miR-3910	CPD
hsa-miR-125a-3p	CUX2
hsa-miR-125a-3p	CADM2
hsa-miR-125a-3p	PAPOLG
hsa-miR-3910	RPS6KA3
hsa-miR-125a-3p	G3BP2
hsa-miR-606	HIVEP2
hsa-miR-532-5p	ID4
hsa-miR-532-5p	IARS2
hsa-miR-606	TRIM33
hsa-miR-125a-3p	C5orf30
hsa-miR-628-5p	SCN2A
hsa-miR-3910	MKL2
hsa-miR-532-5p	MDH2
hsa-miR-125a-3p	DDX54
hsa-miR-125a-3p	WDR37
hsa-miR-3910	BBX
hsa-miR-628-5p	BIRC6
hsa-miR-125a-3p	FNDC4
hsa-miR-125a-3p	TNKS
hsa-miR-606	KLF11
hsa-miR-125a-3p	GATAD2B
hsa-miR-532-5p	NUDT3
hsa-miR-532-5p	ZNF250
hsa-miR-125a-3p	ITGAV
hsa-miR-532-5p	HMGB3
hsa-miR-532-5p	FBXL2
hsa-miR-628-5p	PTP4A1
hsa-miR-125a-3p	TNFRSF19
hsa-miR-125a-3p	VASH2
hsa-miR-125a-3p	CPA3
hsa-miR-1246	SEPHS1
hsa-miR-606	EXOC5
hsa-miR-3910	NFASC
hsa-miR-532-5p	PAPOLA
hsa-miR-532-5p	ARPP19
hsa-miR-606	XRN2
hsa-miR-606	H1F0
hsa-miR-532-5p	PTPRJ
hsa-miR-628-5p	MMP16
hsa-miR-532-5p	HCN1
hsa-miR-628-5p	PTBP2
hsa-miR-663a	DLGAP4
hsa-miR-606	AFF2
hsa-miR-532-5p	MED21
hsa-miR-3910	AKIRIN1
hsa-miR-125a-3p	CHIC1
hsa-miR-125a-3p	CTGF
hsa-miR-606	MYT1
hsa-miR-125a-3p	IKZF2
hsa-miR-606	RANBP9
hsa-miR-548u	NR2F2
hsa-miR-532-5p	SLC7A11
hsa-miR-125a-3p	EDARADD
hsa-miR-606	G3BP1
hsa-miR-125a-3p	DGKI
hsa-miR-3128	EGLN1
hsa-miR-125a-3p	TMED5
hsa-miR-3910	SNX18
hsa-miR-628-5p	SGMS1
hsa-miR-606	MFAP3L
hsa-miR-125a-3p	LDB2
hsa-miR-125a-3p	KLF9
hsa-miR-125a-3p	ANK2
hsa-miR-3910	QSER1
hsa-miR-606	DCLRE1A
hsa-miR-532-5p	GABPA
hsa-miR-125a-3p	JADE3
hsa-miR-125a-3p	PRRC2B
hsa-miR-532-5p	FAM208B
hsa-miR-1246	NRXN1
hsa-miR-532-5p	MAP2
hsa-miR-125a-3p	NAA50
hsa-miR-606	WRN
hsa-miR-532-5p	ZDHHC13
hsa-miR-1246	TMEM123
hsa-miR-125a-3p	SOX21
hsa-miR-1246	SMG7
hsa-miR-125a-3p	CDC123
hsa-miR-532-5p	RAP2A
hsa-miR-3910	NEXMIF
hsa-miR-606	OXR1
hsa-miR-532-5p	BCAT1
hsa-miR-125a-3p	SEC22A
hsa-miR-3910	AXIN2
hsa-miR-125a-3p	SREK1IP1
hsa-miR-606	DNAJB5
hsa-miR-606	RER1
hsa-miR-628-5p	TRIM33
hsa-miR-628-5p	KATNAL2
hsa-miR-125a-3p	ELOVL5
hsa-miR-3910	NR3C2
hsa-miR-532-5p	ASCC3
hsa-miR-125a-3p	NARS
hsa-miR-663a	GRK2
hsa-miR-628-5p	ATP2B1
hsa-miR-532-5p	TLL1
hsa-miR-628-5p	SCN3A
hsa-miR-125a-3p	ZMIZ1
hsa-miR-125a-3p	ASIC1
hsa-miR-606	IGF1R
hsa-miR-532-5p	RAB18
hsa-miR-532-5p	CXCL1
hsa-miR-3910	ATP2A2
hsa-miR-5100	CBX5
hsa-miR-4668-5p	MKRN1
hsa-miR-532-5p	IFNGR2
hsa-miR-3910	LYSMD3
hsa-miR-125a-3p	FUT6
hsa-miR-5100	KLB
hsa-miR-4668-5p	RLIM
hsa-miR-3910	PPARGC1A
hsa-miR-532-5p	IDE
hsa-miR-125a-3p	AGFG2
hsa-miR-606	EPS8
hsa-miR-125a-3p	FOXRED2
hsa-miR-532-5p	ZNF608
hsa-miR-606	BNIP2
hsa-miR-532-5p	PYROXD1
hsa-miR-125a-3p	SUV39H1
hsa-miR-532-5p	NUAK1
hsa-miR-5100	UBE2N
hsa-miR-606	JAG1
hsa-miR-125a-3p	MOB3B
hsa-miR-125a-3p	IGF2
hsa-miR-1246	BCL2L2
hsa-miR-532-5p	RERG
hsa-miR-606	MAFB
hsa-miR-125a-3p	SLC25A33
hsa-miR-532-5p	TPM3
hsa-miR-3910	KIAA1024
hsa-miR-1246	ERBB4
hsa-miR-606	ARL1
hsa-miR-606	SCAMP1
hsa-miR-532-5p	SPAG6
hsa-miR-125a-3p	ZFP3
hsa-miR-125a-3p	TAF4B
hsa-miR-3910	ZNF207
hsa-miR-3910	NFIB
hsa-miR-606	BPTF
hsa-miR-606	POLK
hsa-miR-532-5p	PRKACB
hsa-miR-125a-3p	SGK1
hsa-miR-532-5p	SELENOH
hsa-miR-125a-3p	IL33
hsa-miR-606	RP2
hsa-miR-125a-3p	CHGB
hsa-miR-3910	PUS7
hsa-miR-3910	HNRNPA2B1
hsa-miR-3910	MMD
hsa-miR-1246	SRPK2
hsa-miR-125a-3p	NRF1
hsa-miR-125a-3p	CREB1
hsa-miR-125a-3p	ST8SIA2
hsa-miR-125a-3p	CYCS
hsa-miR-1246	PSD3
hsa-miR-125a-3p	PAN3
hsa-miR-125a-3p	NPAS3
hsa-miR-125a-3p	LMO3
hsa-miR-628-5p	ARID1A
hsa-miR-3927-3p	NAP1L1
hsa-miR-532-5p	LRP6
hsa-miR-606	NFIB
hsa-miR-3128	GPD2
hsa-miR-628-5p	CACNB2
hsa-miR-3910	TET2
hsa-miR-532-5p	CAST
hsa-miR-628-5p	LSM14A
hsa-miR-125a-3p	PGRMC2
hsa-miR-125a-3p	CCDC178
hsa-miR-532-5p	RPA1
hsa-miR-606	PHLDA1
hsa-miR-628-5p	WWC2
hsa-miR-606	HSPA4L
hsa-miR-3910	CEP350
hsa-miR-532-5p	PDE5A
hsa-miR-628-5p	KIAA1024
hsa-miR-606	TRMT11
hsa-miR-125a-3p	SYNJ1
hsa-miR-606	MOB1B
hsa-miR-532-5p	PWWP2A
hsa-miR-606	HNRNPDL
hsa-miR-628-5p	TRAF3
hsa-miR-125a-3p	SLC4A5
hsa-miR-3910	KCTD8
hsa-miR-606	ARPP19
hsa-miR-125a-3p	ACVR2B
hsa-miR-532-5p	CD40LG
hsa-miR-125a-3p	PRRG1
hsa-miR-606	CLIC4
hsa-miR-125a-3p	MAB21L2
hsa-miR-125a-3p	TYW3
hsa-miR-1246	SEMA6A
hsa-miR-3910	PPP2R2A
hsa-miR-532-5p	SGPP1
hsa-miR-125a-3p	GANAB
hsa-miR-532-5p	SUMO1
hsa-miR-532-5p	SPIRE1
hsa-miR-5100	KLHL9
hsa-miR-606	KMT2C
hsa-miR-125a-3p	CDK6
hsa-miR-3910	SPRY3
hsa-miR-606	CLCN5
hsa-miR-1246	WAC
hsa-miR-3927-3p	TGFBR1
hsa-miR-532-5p	PCGF3
hsa-miR-125a-3p	NR4A3
hsa-miR-606	ARPC1A
hsa-miR-548u	SLC5A3
hsa-miR-628-5p	CASK
hsa-miR-532-5p	NAA50
hsa-miR-663a	GNAI2
hsa-miR-628-5p	CRIM1
hsa-miR-628-5p	MTDH
hsa-miR-125a-3p	ULK2
hsa-miR-125a-3p	IL10
hsa-miR-532-5p	OXR1
hsa-miR-628-5p	L2HGDH
hsa-miR-606	MAP4
hsa-miR-3910	COL4A3BP
hsa-miR-663a	PRRT1
hsa-miR-532-5p	TMEM236
hsa-miR-606	PPARGC1A
hsa-miR-628-5p	DCX
hsa-miR-125a-3p	DYNC2LI1
hsa-miR-3910	RBMS1
hsa-miR-532-5p	BMPR2
hsa-miR-532-5p	XRCC5
hsa-miR-125a-3p	GCM2
hsa-miR-125a-3p	NLGN1
hsa-miR-628-5p	IKZF2
hsa-miR-532-5p	TFEC
hsa-miR-532-5p	ZC3H12C
hsa-miR-125a-3p	EVC
hsa-miR-125a-3p	DSC1
hsa-miR-1246	MSR1
hsa-miR-628-5p	FOXP1
hsa-miR-3910	ARRDC3
hsa-miR-532-5p	HNRNPA3
hsa-miR-125a-3p	SPICE1
hsa-miR-3910	NAV2
hsa-miR-3910	CALM2
hsa-miR-532-5p	ZC3H15
hsa-miR-125a-3p	PGAP1
hsa-miR-532-5p	PDS5B
hsa-miR-532-5p	PRELID3B
hsa-miR-125a-3p	NCOA2
hsa-miR-606	PTPN13
hsa-miR-663a	NCDN
hsa-miR-125a-3p	PDGFD
hsa-miR-532-5p	KLHL7
hsa-miR-125a-3p	XIRP2
hsa-miR-628-5p	BNIP3L
hsa-miR-125a-3p	PHF20
hsa-miR-532-5p	SON
hsa-miR-125a-3p	PCDH8
hsa-miR-125a-3p	ETNK1
hsa-miR-663a	BCAM
hsa-miR-125a-3p	KHNYN
hsa-miR-628-5p	TRIM2
hsa-miR-532-5p	CDV3
hsa-miR-125a-3p	MAPK1
hsa-miR-532-5p	KIN
hsa-miR-532-5p	ITGB8
hsa-miR-532-5p	HECTD2
hsa-miR-628-5p	RAP2C
hsa-miR-3910	SNX30
hsa-miR-606	PRPF4B
hsa-miR-663a	DYRK1A
hsa-miR-628-5p	KLF9
hsa-miR-606	PRPF38B
hsa-miR-606	RMDN1
hsa-miR-125a-3p	MYO5A
hsa-miR-606	CEP76
hsa-miR-606	RIMS1
hsa-miR-606	REPS2
hsa-miR-1246	ADAMTS6
hsa-miR-532-5p	RAI2
hsa-miR-532-5p	PSMD9
hsa-miR-3910	DMD
hsa-miR-125a-3p	PLEKHG1
hsa-miR-3910	PLEKHA6
hsa-miR-3910	HDAC4
hsa-miR-628-5p	FOXN3
hsa-miR-606	SACS
hsa-miR-606	ADAM10
hsa-miR-628-5p	AP4E1
hsa-miR-125a-3p	ZNF292
hsa-miR-3910	PARP16
hsa-miR-125a-3p	CSF1
hsa-miR-125a-3p	HS2ST1
hsa-miR-532-5p	RPRD2
hsa-miR-125a-3p	CDCP1
hsa-miR-532-5p	NEBL
hsa-miR-1246	LDB2
hsa-miR-663a	CARM1
hsa-miR-3910	NFAT5
hsa-miR-3910	PTP4A1
hsa-miR-125a-3p	BOK
hsa-miR-125a-3p	PLPP6
hsa-miR-125a-3p	SEC14L2
hsa-miR-92a-2-5p	SYNGAP1
hsa-miR-628-5p	FBXO33
hsa-miR-1246	FNDC3A
hsa-miR-1246	CDH2
hsa-miR-532-5p	NFATC2IP
hsa-miR-5100	CPSF6
hsa-miR-5100	ZBTB1
hsa-miR-5100	FBXO8
hsa-miR-5100	XRN2
hsa-miR-5100	UBASH3B
hsa-miR-5100	HSPG2
hsa-miR-5100	CSNK1G3
hsa-miR-5100	QKI
hsa-miR-5100	SMARCA2
hsa-miR-5100	PIK3R1
hsa-miR-5100	ATP8A1
hsa-miR-5100	AHCYL2
hsa-miR-5100	CHD4
hsa-miR-5100	TAOK1
hsa-miR-5100	MEGF9
hsa-miR-5100	KPNA3
hsa-miR-5100	HMGCLL1
hsa-miR-5100	KCNE4
hsa-miR-5100	COL17A1
hsa-miR-5100	CAAP1
hsa-miR-5100	RAB1A
hsa-miR-5100	HTR2C
hsa-miR-5100	ABHD2
hsa-miR-5100	ENAH
hsa-miR-5100	SCRN3
hsa-miR-5100	NBL1
hsa-miR-5100	TSGA10
hsa-miR-5100	CALCR
hsa-miR-5100	MBNL3
hsa-miR-5100	SACM1L
hsa-miR-5100	NLK
hsa-miR-5100	KDM5C
hsa-miR-5100	ZNHIT6
hsa-miR-5100	ITPK1
hsa-miR-5100	ANKH
hsa-miR-5100	ZBTB8A
hsa-miR-5100	CPSF2
hsa-miR-5100	TRMT13
hsa-miR-5100	NUDT16
hsa-miR-5100	HTR1D
hsa-miR-5100	RAB6A
hsa-miR-5100	CAB39L
hsa-miR-5100	DMRTA1
hsa-miR-5100	LIFR
hsa-miR-5100	ANGPTL1
hsa-miR-5100	SCD
hsa-miR-5100	RUBCN
hsa-miR-5100	OTP
hsa-miR-5100	SRI
hsa-miR-5100	CDR2
hsa-miR-5100	MBNL2
hsa-miR-1469	FEZF2
hsa-miR-5100	SS18L1
hsa-miR-5100	PTBP2
hsa-miR-5100	BCL6
hsa-miR-5100	DEK
hsa-miR-5100	MATR3
hsa-miR-5100	ZFAND6
hsa-miR-5100	TTN
hsa-miR-5100	UFM1
hsa-miR-5100	PPT1
hsa-miR-5100	GNG2
hsa-miR-5100	PCMTD1
hsa-miR-5100	HRASLS5
hsa-miR-5100	C18orf21
hsa-miR-5100	PPP1R9A
hsa-miR-5100	AZIN1
hsa-miR-5100	PRLR
hsa-miR-5100	GABRG2
hsa-miR-5100	C1orf27
hsa-miR-1469	BAIAP3
hsa-miR-5100	TECRL
hsa-miR-5100	THAP6
hsa-miR-5100	TMEM123
hsa-miR-5100	SLAIN2
hsa-miR-5100	CCDC68
hsa-miR-5100	TMEFF1
hsa-miR-5100	METAP2
hsa-miR-5100	MTRNR2L1
hsa-miR-5100	ANKRD28
hsa-miR-5100	SLC30A6
hsa-miR-5100	ZNF112
hsa-miR-5100	MFAP3
hsa-miR-5100	PRRG4
hsa-miR-1469	IGF1R
hsa-miR-5100	EOGT
hsa-miR-1469	TNPO2
hsa-miR-5100	ZKSCAN3
hsa-miR-5100	NPR3
hsa-miR-5100	PAM
hsa-miR-5100	PRKCB
hsa-miR-1469	ZFR2
hsa-miR-5100	FOXK1
hsa-miR-5100	MTRNR2L5
hsa-miR-5100	SPO11
hsa-miR-5100	OPN4
hsa-miR-5100	PEAK1
hsa-miR-5100	ALG9
hsa-miR-5100	TTC9
hsa-miR-5100	RALB
hsa-miR-5100	ACVR2B
hsa-miR-5100	GRSF1
hsa-miR-5100	SPTSSB
hsa-miR-532-5p	SULF1
hsa-miR-532-5p	MEX3C
hsa-miR-5100	SPATA13
hsa-miR-1469	HAGHL
hsa-miR-5100	2019-03-01
hsa-miR-5100	ARF6
hsa-miR-5100	MAP1B
hsa-miR-5100	ODF2L
hsa-miR-1469	VPREB1
hsa-miR-5100	ATL3
hsa-miR-5100	PLCL1
hsa-miR-5100	SNX14
hsa-miR-1469	PIP5K1C
hsa-miR-1469	SNX1
hsa-miR-5100	PCDHA4
hsa-miR-5100	ZBTB44
hsa-miR-5100	FRMPD4
hsa-miR-5100	STC2
hsa-miR-5100	C1QTNF3
hsa-miR-532-5p	ARMC8
hsa-miR-532-5p	UBE2E3
hsa-miR-5100	DAG1
hsa-miR-5100	TWSG1
hsa-miR-5100	LAPTM4A
hsa-miR-642b-3p	PDCD10
hsa-miR-642b-3p	NCOA7
hsa-miR-642b-3p	NXPH1
hsa-miR-642b-3p	COPS2
hsa-miR-642b-3p	MSL2
hsa-miR-642b-3p	TARDBP
hsa-miR-642b-3p	TMPO
hsa-miR-642b-3p	ATP8B1
hsa-miR-642b-3p	MEIS2
hsa-miR-642b-3p	CELF2
hsa-miR-642b-3p	PPARGC1A
hsa-miR-4530	SMARCD2
hsa-miR-642b-3p	MTF1
hsa-miR-642b-3p	AGO4
hsa-miR-642b-3p	HIPK3
hsa-miR-642b-3p	ZNF449
hsa-miR-642b-3p	SYNCRIP
hsa-miR-642b-3p	BCL11B
hsa-miR-4530	RASA1
hsa-miR-642b-3p	BCOR
hsa-miR-642b-3p	NIPA1
hsa-miR-4530	ZZZ3
hsa-miR-642b-3p	DIP2C
hsa-miR-4530	DDX6
hsa-miR-642b-3p	WDFY3
hsa-miR-642b-3p	ARSB
hsa-miR-642b-3p	PTPRR
hsa-miR-642b-3p	PTEN
hsa-miR-642b-3p	NR4A3
hsa-miR-642b-3p	ASCL1
hsa-miR-642b-3p	PABPN1
hsa-miR-642b-3p	LPP
hsa-miR-642b-3p	SAR1B
hsa-miR-642b-3p	FAM13C
hsa-miR-4530	SLC39A9
hsa-miR-4530	MAFG
hsa-miR-642b-3p	CPLX2
hsa-miR-642b-3p	ELOVL6
hsa-miR-642b-3p	MET
hsa-miR-642b-3p	2019-03-06
hsa-miR-4530	DAGLA
hsa-miR-4530	SALL1
hsa-miR-4530	KIAA1324
hsa-miR-642b-3p	HNRNPU
hsa-miR-4530	PSAP
hsa-miR-4530	FGFR1
hsa-miR-642b-3p	BZW1
hsa-miR-642b-3p	RNF11
hsa-miR-642b-3p	CGGBP1
hsa-miR-642b-3p	SCARB2
hsa-miR-642b-3p	ANO5
hsa-miR-642b-3p	RSBN1L
hsa-miR-642b-3p	OPCML
hsa-miR-642b-3p	INHBB
hsa-miR-642b-3p	RNF145
hsa-miR-642b-3p	ICE1
hsa-miR-642b-3p	CALM1
hsa-miR-642b-3p	NFIA
hsa-miR-642b-3p	PCDH18
hsa-miR-642b-3p	ZNF555
hsa-miR-642b-3p	TP53BP1
hsa-miR-4530	VPS53
hsa-miR-642b-3p	CBL
hsa-miR-4530	FUT3
hsa-miR-642b-3p	FOXN3
hsa-miR-642b-3p	HMGB1
hsa-miR-642b-3p	ZSWIM5
hsa-miR-642b-3p	ITGB8
hsa-miR-642b-3p	GOLGA4
hsa-miR-642b-3p	GABRB3
hsa-miR-642b-3p	CLIP1
hsa-miR-642b-3p	SMOC2
hsa-miR-4530	CELF3
hsa-miR-642b-3p	UBAP2L
hsa-miR-642b-3p	DHX32
hsa-miR-642b-3p	AFF4
hsa-miR-642b-3p	ZEB1
hsa-miR-642b-3p	NNAT
hsa-miR-4530	UBFD1
hsa-miR-642b-3p	MYO5A
hsa-miR-642b-3p	VGLL3
hsa-miR-4530	ARPP21
hsa-miR-4530	LMO3
hsa-miR-642b-3p	SYT17
hsa-miR-4530	HAS2
hsa-miR-642b-3p	COL6A3
hsa-miR-642b-3p	SATB1
hsa-miR-642b-3p	ABHD2
hsa-miR-642b-3p	NOL4L
hsa-miR-642b-3p	PROX1
hsa-miR-642b-3p	SRSF1
hsa-miR-642b-3p	PAK2
hsa-miR-642b-3p	USP33
hsa-miR-4530	ANGEL1
hsa-miR-4530	HPSE2
hsa-miR-642b-3p	NIPA2
hsa-miR-4530	LIN9
hsa-miR-4530	PTCD3
hsa-miR-642b-3p	RPE
hsa-miR-642b-3p	NDUFA4
hsa-miR-4530	SH3PXD2A
hsa-miR-4530	RAPH1
hsa-miR-642b-3p	NCAM1
hsa-miR-4530	CRISPLD1
hsa-miR-4530	MEF2C
hsa-miR-642b-3p	CDK5R1
hsa-miR-642b-3p	MTCH1
hsa-miR-642b-3p	EBF3
hsa-miR-642b-3p	ANTXR2
hsa-miR-4530	RGMA
hsa-miR-4530	HAS3
hsa-miR-642b-3p	GCSAM
hsa-miR-606	TBL1XR1
hsa-miR-532-5p	SIAH1
hsa-miR-642b-3p	TNC
hsa-miR-4530	MAPKAPK3
hsa-miR-642b-3p	GRIA3
hsa-miR-4530	RPS6KA1
hsa-miR-642b-3p	AP1S3
hsa-miR-4668-5p	RNF2
hsa-miR-4668-5p	PPP1CB
hsa-miR-4668-5p	SPAG9
hsa-miR-4668-5p	PAPD5
hsa-miR-4668-5p	PHACTR2
hsa-miR-4668-5p	GSPT1
hsa-miR-4668-5p	SNX27
hsa-miR-4668-5p	KATNAL1
hsa-miR-4668-5p	TLK2
hsa-miR-4668-5p	IMPAD1
hsa-miR-4668-5p	ALKBH5
hsa-miR-4668-5p	PCNX1
hsa-miR-4668-5p	POU3F4
hsa-miR-4668-5p	ZFHX4
hsa-miR-4668-5p	MYCT1
hsa-miR-4668-5p	PTBP3
hsa-miR-4668-5p	TTPAL
hsa-miR-4668-5p	ZMYM2
hsa-miR-4668-5p	CELF2
hsa-miR-4668-5p	BAZ2A
hsa-miR-4668-5p	CD300E
hsa-miR-4668-5p	RCC2
hsa-miR-4668-5p	MAML2
hsa-miR-4668-5p	HCCS
hsa-miR-4668-5p	ANKRD50
hsa-miR-4668-5p	TBL1XR1
hsa-miR-4668-5p	ENY2
hsa-miR-4668-5p	LRP6
hsa-miR-4668-5p	YES1
hsa-miR-4668-5p	CTPS2
hsa-miR-4668-5p	ZMYM4
hsa-miR-4668-5p	COL19A1
hsa-miR-4668-5p	ARFGEF3
hsa-miR-4668-5p	MEF2C
hsa-miR-4668-5p	SLC30A7
hsa-miR-4668-5p	SMG1
hsa-miR-4668-5p	CADM2
hsa-miR-4668-5p	ELAVL2
hsa-miR-4668-5p	POU2F1
hsa-miR-4668-5p	KIAA1324L
hsa-miR-4668-5p	BBX
hsa-miR-4668-5p	RSPO2
hsa-miR-4668-5p	PPP1R12B
hsa-miR-4668-5p	ZMAT3
hsa-miR-4668-5p	ZBTB39
hsa-miR-4668-5p	FGD6
hsa-miR-4668-5p	TGIF2
hsa-miR-4668-5p	EPHA3
hsa-miR-4668-5p	CPEB4
hsa-miR-4668-5p	PPP1R3A
hsa-miR-4668-5p	CDC42
hsa-miR-4668-5p	RIMKLB
hsa-miR-4668-5p	ACSL4
hsa-miR-4668-5p	PAPOLA
hsa-miR-4668-5p	CSMD1
hsa-miR-4668-5p	PTP4A2
hsa-miR-4668-5p	FAM126A
hsa-miR-4668-5p	FN1
hsa-miR-4668-5p	SRSF2
hsa-miR-4668-5p	ZFP91
hsa-miR-4668-5p	ATXN7L3B
hsa-miR-4668-5p	CLDND1
hsa-miR-4668-5p	NTM
hsa-miR-4668-5p	GSK3B
hsa-miR-4668-5p	DNAJB14
hsa-miR-4668-5p	SSH2
hsa-miR-4668-5p	2019-03-06
hsa-miR-4668-5p	KIAA0232
hsa-miR-4668-5p	PRKAA1
hsa-miR-4668-5p	DCLK1
hsa-miR-4668-5p	YWHAG
hsa-miR-4668-5p	CBX5
hsa-miR-4668-5p	GDNF
hsa-miR-4668-5p	PPP1R2
hsa-miR-606	PPM1B
hsa-miR-606	RCHY1
hsa-miR-4668-5p	TGOLN2
hsa-miR-4668-5p	NRP2
hsa-miR-4668-5p	GATAD2B
hsa-miR-4668-5p	FAM69A
hsa-miR-4668-5p	CCDC50
hsa-miR-4668-5p	TSPAN7
hsa-miR-4668-5p	NUFIP2
hsa-miR-4668-5p	DNMT3B
hsa-miR-4668-5p	HNRNPA2B1
hsa-miR-4668-5p	NEMF
hsa-miR-4668-5p	ZNF24
hsa-miR-4668-5p	MEF2A
hsa-miR-4668-5p	DLG2
hsa-miR-4668-5p	PPP2R3A
hsa-miR-4668-5p	ZBTB44
hsa-miR-4668-5p	SLC5A3
hsa-miR-4668-5p	C11orf57
hsa-miR-4668-5p	ZBTB18
hsa-miR-4668-5p	DOCK3
hsa-miR-4668-5p	INO80D
hsa-miR-4668-5p	MXD1
hsa-miR-4668-5p	SHOC2
hsa-miR-4668-5p	CDH3
hsa-miR-4668-5p	ATP6V1G1
hsa-miR-4668-5p	TMEM67
hsa-miR-4668-5p	WNK3
hsa-miR-4668-5p	SLC1A2
hsa-miR-4668-5p	ANP32A
hsa-miR-4668-5p	RNF44
hsa-miR-4668-5p	APOOL
hsa-miR-4668-5p	KMT2A
hsa-miR-4668-5p	CNOT7
hsa-miR-4668-5p	JCAD
hsa-miR-4668-5p	ANOS1
hsa-miR-4668-5p	TRPS1
hsa-miR-4668-5p	SAMD4A
hsa-miR-4668-5p	ZNF365
hsa-miR-4668-5p	NFAT5
hsa-miR-4668-5p	LARP1
hsa-miR-4668-5p	ASAP1
hsa-miR-4668-5p	OTULIN
hsa-miR-4668-5p	UBN2
hsa-miR-4668-5p	MAP3K2
hsa-miR-4668-5p	FAM120C
hsa-miR-4668-5p	FKBP7
hsa-miR-4668-5p	TM9SF3
hsa-miR-4668-5p	CREB5
hsa-miR-606	AMMECR1
hsa-miR-4668-5p	MEX3C
hsa-miR-628-5p	MGEA5
hsa-miR-606	UBE2B
hsa-miR-4668-5p	PCGF3
hsa-miR-4668-5p	TMPRSS15
hsa-miR-4668-5p	ESRRG
hsa-miR-4668-5p	DGKI
hsa-miR-4668-5p	SMAD4
hsa-miR-4668-5p	FZD3
hsa-miR-4668-5p	NFIA
hsa-miR-4668-5p	ARIH1
hsa-miR-4668-5p	ACVR2B
hsa-miR-4668-5p	HOOK3
hsa-miR-642b-3p	CCPG1
hsa-miR-642b-3p	SH3RF1
hsa-miR-4668-5p	CDK12
hsa-miR-4668-5p	SHANK2
hsa-miR-4668-5p	HS2ST1
hsa-miR-4668-5p	ZC3H6
hsa-miR-4668-5p	QSER1
hsa-miR-4668-5p	ELK4
hsa-miR-4668-5p	PTPN14
hsa-miR-4668-5p	RBMS3
hsa-miR-4668-5p	UBE4B
hsa-miR-4668-5p	MTF2
hsa-miR-4668-5p	KIAA1456
hsa-miR-4668-5p	ADNP2
hsa-miR-4668-5p	CDV3
hsa-miR-4668-5p	ZFX
hsa-miR-4668-5p	ZNF680
hsa-miR-4668-5p	RAB3IP
hsa-miR-4668-5p	ZBTB34
hsa-miR-4668-5p	MTPN
hsa-miR-4668-5p	ZCCHC8
hsa-miR-4668-5p	HDDC2
hsa-miR-4668-5p	CTNND1
hsa-miR-4668-5p	LIFR
hsa-miR-4668-5p	BAG4
hsa-miR-4668-5p	BBS10
hsa-miR-4668-5p	VANGL2
hsa-miR-4668-5p	ZNF609
hsa-miR-4668-5p	VANGL1
hsa-miR-4668-5p	PAIP2B
hsa-miR-4668-5p	PRLR
hsa-miR-4668-5p	SOX6
hsa-miR-4668-5p	EXOC5
hsa-miR-4668-5p	SLC39A12
hsa-miR-4668-5p	GPC6
hsa-miR-4668-5p	ARHGAP5
hsa-miR-4668-5p	KLHL28
hsa-miR-4668-5p	EFNA5
hsa-miR-4668-5p	PCM1
hsa-miR-4668-5p	FOXP2
hsa-miR-4668-5p	ZNF3
hsa-miR-4668-5p	FAM60A
hsa-miR-4668-5p	RFX3
hsa-miR-4668-5p	CMTM4
hsa-miR-4668-5p	PRPF40A
hsa-miR-4668-5p	SLC7A11
hsa-miR-4668-5p	FBN1
hsa-miR-4668-5p	KAT6A
hsa-miR-4668-5p	BACE1
hsa-miR-4668-5p	PDPK1
hsa-miR-4668-5p	POFUT1
hsa-miR-4668-5p	PPIL1
hsa-miR-4668-5p	KIF5C
hsa-miR-4668-5p	STK10
hsa-miR-4668-5p	PPP3CA
hsa-miR-4668-5p	NFIB
hsa-miR-4668-5p	UHMK1
hsa-miR-4668-5p	PIGK
hsa-miR-4668-5p	MYEF2
hsa-miR-4668-5p	WNT5A
hsa-miR-4668-5p	AFF1
hsa-miR-4668-5p	SEC62
hsa-miR-4668-5p	ABHD2
hsa-miR-4668-5p	SLC22A23
hsa-miR-4668-5p	NCOA1
hsa-miR-4668-5p	KCNJ2
hsa-miR-4668-5p	DUSP19
hsa-miR-4668-5p	KIF1B
hsa-miR-7852-3p	RBM47
hsa-miR-7852-3p	NR3C1
hsa-miR-7852-3p	ARL6IP6
hsa-miR-7852-3p	LCOR
hsa-miR-7852-3p	YTHDF3
