# Supplementary material for: Identification of potential microRNA panels for pancreatic cancer diagnosis using microarray datasets and bioinformatics methods
Source: Sci Rep. 2020 May 5;10:7559. doi: 10.1038/s41598-020-64569-1 (PMC7200710; doi:10.1038/s41598-020-64569-1)
Supplement: Supplementary file 4 — Supplementary information 4. [file 41598_2020_64569_MOESM4_ESM.xlsx]

## Sheet: sample (1)
Accession	Title	Sample Type	Taxonomy	Channels	Platform	Series	Supplementary Links	Release Date	Sex	Age
GSM3063775	PC0026 Pancreatic Cancer	RNA	Homo sapiens	1	GPL21263	GSE112264	ftp://ftp.ncbi.nlm.nih.gov/geo/samples/GSM3063nnn/GSM3063775/suppl	2019-03-01	Male	64
GSM3063776	PC0059 Pancreatic Cancer	RNA	Homo sapiens	1	GPL21263	GSE112264	ftp://ftp.ncbi.nlm.nih.gov/geo/samples/GSM3063nnn/GSM3063776/suppl	2019-03-01	Male	74
GSM3063777	PC0076 Pancreatic Cancer	RNA	Homo sapiens	1	GPL21263	GSE112264	ftp://ftp.ncbi.nlm.nih.gov/geo/samples/GSM3063nnn/GSM3063777/suppl	2019-03-01	Male	79
GSM3063778	PC0085 Pancreatic Cancer	RNA	Homo sapiens	1	GPL21263	GSE112264	ftp://ftp.ncbi.nlm.nih.gov/geo/samples/GSM3063nnn/GSM3063778/suppl	2019-03-01	Male	63
GSM3063779	PC0088 Pancreatic Cancer	RNA	Homo sapiens	1	GPL21263	GSE112264	ftp://ftp.ncbi.nlm.nih.gov/geo/samples/GSM3063nnn/GSM3063779/suppl	2019-03-01	Male	43
GSM3063780	PC0112 Pancreatic Cancer	RNA	Homo sapiens	1	GPL21263	GSE112264	ftp://ftp.ncbi.nlm.nih.gov/geo/samples/GSM3063nnn/GSM3063780/suppl	2019-03-01	Male	59
GSM3063781	PC0115 Pancreatic Cancer	RNA	Homo sapiens	1	GPL21263	GSE112264	ftp://ftp.ncbi.nlm.nih.gov/geo/samples/GSM3063nnn/GSM3063781/suppl	2019-03-01	Male	78
GSM3063782	PC0130 Pancreatic Cancer	RNA	Homo sapiens	1	GPL21263	GSE112264	ftp://ftp.ncbi.nlm.nih.gov/geo/samples/GSM3063nnn/GSM3063782/suppl	2019-03-01	Male	64
GSM3063783	PC0133 Pancreatic Cancer	RNA	Homo sapiens	1	GPL21263	GSE112264	ftp://ftp.ncbi.nlm.nih.gov/geo/samples/GSM3063nnn/GSM3063783/suppl	2019-03-01	Female	70
GSM3063784	PC0164 Pancreatic Cancer	RNA	Homo sapiens	1	GPL21263	GSE112264	ftp://ftp.ncbi.nlm.nih.gov/geo/samples/GSM3063nnn/GSM3063784/suppl	2019-03-01	Male	44
GSM3063785	PC0167 Pancreatic Cancer	RNA	Homo sapiens	1	GPL21263	GSE112264	ftp://ftp.ncbi.nlm.nih.gov/geo/samples/GSM3063nnn/GSM3063785/suppl	2019-03-01	Male	71
GSM3063786	PC0196 Pancreatic Cancer	RNA	Homo sapiens	1	GPL21263	GSE112264	ftp://ftp.ncbi.nlm.nih.gov/geo/samples/GSM3063nnn/GSM3063786/suppl	2019-03-01	Male	64
GSM3063787	PC0223 Pancreatic Cancer	RNA	Homo sapiens	1	GPL21263	GSE112264	ftp://ftp.ncbi.nlm.nih.gov/geo/samples/GSM3063nnn/GSM3063787/suppl	2019-03-01	Male	81
GSM3063788	PC0225 Pancreatic Cancer	RNA	Homo sapiens	1	GPL21263	GSE112264	ftp://ftp.ncbi.nlm.nih.gov/geo/samples/GSM3063nnn/GSM3063788/suppl	2019-03-01	Male	68
GSM3063789	PC0235 Pancreatic Cancer	RNA	Homo sapiens	1	GPL21263	GSE112264	ftp://ftp.ncbi.nlm.nih.gov/geo/samples/GSM3063nnn/GSM3063789/suppl	2019-03-01	Female	44
GSM3063790	PC0284 Pancreatic Cancer	RNA	Homo sapiens	1	GPL21263	GSE112264	ftp://ftp.ncbi.nlm.nih.gov/geo/samples/GSM3063nnn/GSM3063790/suppl	2019-03-01	Female	68
GSM3063791	PC0291 Pancreatic Cancer	RNA	Homo sapiens	1	GPL21263	GSE112264	ftp://ftp.ncbi.nlm.nih.gov/geo/samples/GSM3063nnn/GSM3063791/suppl	2019-03-01	Male	66
GSM3063792	PC0302 Pancreatic Cancer	RNA	Homo sapiens	1	GPL21263	GSE112264	ftp://ftp.ncbi.nlm.nih.gov/geo/samples/GSM3063nnn/GSM3063792/suppl	2019-03-01	Male	52
GSM3063793	PC0324 Pancreatic Cancer	RNA	Homo sapiens	1	GPL21263	GSE112264	ftp://ftp.ncbi.nlm.nih.gov/geo/samples/GSM3063nnn/GSM3063793/suppl	2019-03-01	Male	68
GSM3063794	PC0333 Pancreatic Cancer	RNA	Homo sapiens	1	GPL21263	GSE112264	ftp://ftp.ncbi.nlm.nih.gov/geo/samples/GSM3063nnn/GSM3063794/suppl	2019-03-01	Male	67
GSM3063795	PC0344 Pancreatic Cancer	RNA	Homo sapiens	1	GPL21263	GSE112264	ftp://ftp.ncbi.nlm.nih.gov/geo/samples/GSM3063nnn/GSM3063795/suppl	2019-03-01	Male	58
GSM3063796	PC0350 Pancreatic Cancer	RNA	Homo sapiens	1	GPL21263	GSE112264	ftp://ftp.ncbi.nlm.nih.gov/geo/samples/GSM3063nnn/GSM3063796/suppl	2019-03-01	Female	63
GSM3063797	PC0352 Pancreatic Cancer	RNA	Homo sapiens	1	GPL21263	GSE112264	ftp://ftp.ncbi.nlm.nih.gov/geo/samples/GSM3063nnn/GSM3063797/suppl	2019-03-01	Female	55
GSM3063798	PC0387 Pancreatic Cancer	RNA	Homo sapiens	1	GPL21263	GSE112264	ftp://ftp.ncbi.nlm.nih.gov/geo/samples/GSM3063nnn/GSM3063798/suppl	2019-03-01	Male	49
GSM3063799	PC0397 Pancreatic Cancer	RNA	Homo sapiens	1	GPL21263	GSE112264	ftp://ftp.ncbi.nlm.nih.gov/geo/samples/GSM3063nnn/GSM3063799/suppl	2019-03-01	Male	66
GSM3063800	PC0403 Pancreatic Cancer	RNA	Homo sapiens	1	GPL21263	GSE112264	ftp://ftp.ncbi.nlm.nih.gov/geo/samples/GSM3063nnn/GSM3063800/suppl	2019-03-01	Male	83
GSM3063801	PC0408 Pancreatic Cancer	RNA	Homo sapiens	1	GPL21263	GSE112264	ftp://ftp.ncbi.nlm.nih.gov/geo/samples/GSM3063nnn/GSM3063801/suppl	2019-03-01	Male	60
GSM3063802	PC0409 Pancreatic Cancer	RNA	Homo sapiens	1	GPL21263	GSE112264	ftp://ftp.ncbi.nlm.nih.gov/geo/samples/GSM3063nnn/GSM3063802/suppl	2019-03-01	Male	53
GSM3063803	PC0418 Pancreatic Cancer	RNA	Homo sapiens	1	GPL21263	GSE112264	ftp://ftp.ncbi.nlm.nih.gov/geo/samples/GSM3063nnn/GSM3063803/suppl	2019-03-01	Male	72
GSM3063804	PC0447 Pancreatic Cancer	RNA	Homo sapiens	1	GPL21263	GSE112264	ftp://ftp.ncbi.nlm.nih.gov/geo/samples/GSM3063nnn/GSM3063804/suppl	2019-03-01	Male	52
GSM3063805	PC0456 Pancreatic Cancer	RNA	Homo sapiens	1	GPL21263	GSE112264	ftp://ftp.ncbi.nlm.nih.gov/geo/samples/GSM3063nnn/GSM3063805/suppl	2019-03-01	Female	70
GSM3063806	PC0460 Pancreatic Cancer	RNA	Homo sapiens	1	GPL21263	GSE112264	ftp://ftp.ncbi.nlm.nih.gov/geo/samples/GSM3063nnn/GSM3063806/suppl	2019-03-01	Male	58
GSM3063807	PC0493 Pancreatic Cancer	RNA	Homo sapiens	1	GPL21263	GSE112264	ftp://ftp.ncbi.nlm.nih.gov/geo/samples/GSM3063nnn/GSM3063807/suppl	2019-03-01	Male	57
GSM3063808	PC0512 Pancreatic Cancer	RNA	Homo sapiens	1	GPL21263	GSE112264	ftp://ftp.ncbi.nlm.nih.gov/geo/samples/GSM3063nnn/GSM3063808/suppl	2019-03-01	Female	44
GSM3063809	PC0524 Pancreatic Cancer	RNA	Homo sapiens	1	GPL21263	GSE112264	ftp://ftp.ncbi.nlm.nih.gov/geo/samples/GSM3063nnn/GSM3063809/suppl	2019-03-01	Male	54
GSM3063810	PC0543 Pancreatic Cancer	RNA	Homo sapiens	1	GPL21263	GSE112264	ftp://ftp.ncbi.nlm.nih.gov/geo/samples/GSM3063nnn/GSM3063810/suppl	2019-03-01	Male	67
GSM3063811	PC0544 Pancreatic Cancer	RNA	Homo sapiens	1	GPL21263	GSE112264	ftp://ftp.ncbi.nlm.nih.gov/geo/samples/GSM3063nnn/GSM3063811/suppl	2019-03-01	Male	52
GSM3063812	PC0588 Pancreatic Cancer	RNA	Homo sapiens	1	GPL21263	GSE112264	ftp://ftp.ncbi.nlm.nih.gov/geo/samples/GSM3063nnn/GSM3063812/suppl	2019-03-01	Male	77
GSM3063813	PC0591 Pancreatic Cancer	RNA	Homo sapiens	1	GPL21263	GSE112264	ftp://ftp.ncbi.nlm.nih.gov/geo/samples/GSM3063nnn/GSM3063813/suppl	2019-03-01	Male	57
GSM3063814	PC0618 Pancreatic Cancer	RNA	Homo sapiens	1	GPL21263	GSE112264	ftp://ftp.ncbi.nlm.nih.gov/geo/samples/GSM3063nnn/GSM3063814/suppl	2019-03-01	Female	68
GSM3063815	PC0634 Pancreatic Cancer	RNA	Homo sapiens	1	GPL21263	GSE112264	ftp://ftp.ncbi.nlm.nih.gov/geo/samples/GSM3063nnn/GSM3063815/suppl	2019-03-01	Female	66
GSM3063816	PC0647 Pancreatic Cancer	RNA	Homo sapiens	1	GPL21263	GSE112264	ftp://ftp.ncbi.nlm.nih.gov/geo/samples/GSM3063nnn/GSM3063816/suppl	2019-03-01	Female	68
GSM3063817	PC0669 Pancreatic Cancer	RNA	Homo sapiens	1	GPL21263	GSE112264	ftp://ftp.ncbi.nlm.nih.gov/geo/samples/GSM3063nnn/GSM3063817/suppl	2019-03-01	Male	72
GSM3063818	PC0670 Pancreatic Cancer	RNA	Homo sapiens	1	GPL21263	GSE112264	ftp://ftp.ncbi.nlm.nih.gov/geo/samples/GSM3063nnn/GSM3063818/suppl	2019-03-01	Male	57
GSM3063819	PC0706 Pancreatic Cancer	RNA	Homo sapiens	1	GPL21263	GSE112264	ftp://ftp.ncbi.nlm.nih.gov/geo/samples/GSM3063nnn/GSM3063819/suppl	2019-03-01	Male	55
GSM3063820	PC0714 Pancreatic Cancer	RNA	Homo sapiens	1	GPL21263	GSE112264	ftp://ftp.ncbi.nlm.nih.gov/geo/samples/GSM3063nnn/GSM3063820/suppl	2019-03-01	Male	58
GSM3063821	PC0764 Pancreatic Cancer	RNA	Homo sapiens	1	GPL21263	GSE112264	ftp://ftp.ncbi.nlm.nih.gov/geo/samples/GSM3063nnn/GSM3063821/suppl	2019-03-01	Male	63
GSM3063822	PC0801 Pancreatic Cancer	RNA	Homo sapiens	1	GPL21263	GSE112264	ftp://ftp.ncbi.nlm.nih.gov/geo/samples/GSM3063nnn/GSM3063822/suppl	2019-03-01	Male	62
GSM3063823	PC0806 Pancreatic Cancer	RNA	Homo sapiens	1	GPL21263	GSE112264	ftp://ftp.ncbi.nlm.nih.gov/geo/samples/GSM3063nnn/GSM3063823/suppl	2019-03-01	Male	64
GSM3063824	PC0848 Pancreatic Cancer	RNA	Homo sapiens	1	GPL21263	GSE112264	ftp://ftp.ncbi.nlm.nih.gov/geo/samples/GSM3063nnn/GSM3063824/suppl	2019-03-01	Male	79
GSM3521963	Pancreatic Cancer [SH51P61_Cell4]	RNA	Homo sapiens	1	GPL21263	GSE124158	ftp://ftp.ncbi.nlm.nih.gov/geo/samples/GSM3521nnn/GSM3521963/suppl	2019-02-14
GSM3521964	Pancreatic Cancer [SH51P65_Cell1]	RNA	Homo sapiens	1	GPL21263	GSE124158	ftp://ftp.ncbi.nlm.nih.gov/geo/samples/GSM3521nnn/GSM3521964/suppl	2019-02-14
GSM3521965	Pancreatic Cancer [SH51Q09_Cell2]	RNA	Homo sapiens	1	GPL21263	GSE124158	ftp://ftp.ncbi.nlm.nih.gov/geo/samples/GSM3521nnn/GSM3521965/suppl	2019-02-14
GSM3521966	Pancreatic Cancer [SH51Q09_Cell4]	RNA	Homo sapiens	1	GPL21263	GSE124158	ftp://ftp.ncbi.nlm.nih.gov/geo/samples/GSM3521nnn/GSM3521966/suppl	2019-02-14
GSM3521967	Pancreatic Cancer [SH51Q16_Cell1]	RNA	Homo sapiens	1	GPL21263	GSE124158	ftp://ftp.ncbi.nlm.nih.gov/geo/samples/GSM3521nnn/GSM3521967/suppl	2019-02-14
GSM3521968	Pancreatic Cancer [SH51Q16_Cell2]	RNA	Homo sapiens	1	GPL21263	GSE124158	ftp://ftp.ncbi.nlm.nih.gov/geo/samples/GSM3521nnn/GSM3521968/suppl	2019-02-14
GSM3521969	Pancreatic Cancer [SH51Q17_Cell4]	RNA	Homo sapiens	1	GPL21263	GSE124158	ftp://ftp.ncbi.nlm.nih.gov/geo/samples/GSM3521nnn/GSM3521969/suppl	2019-02-14
GSM3521970	Pancreatic Cancer [SH51Q37_Cell2]	RNA	Homo sapiens	1	GPL21263	GSE124158	ftp://ftp.ncbi.nlm.nih.gov/geo/samples/GSM3521nnn/GSM3521970/suppl	2019-02-14
GSM3521971	Pancreatic Cancer [SH51Q45_Cell4]	RNA	Homo sapiens	1	GPL21263	GSE124158	ftp://ftp.ncbi.nlm.nih.gov/geo/samples/GSM3521nnn/GSM3521971/suppl	2019-02-14
GSM3521972	Pancreatic Cancer [SH51Q49_Cell2]	RNA	Homo sapiens	1	GPL21263	GSE124158	ftp://ftp.ncbi.nlm.nih.gov/geo/samples/GSM3521nnn/GSM3521972/suppl	2019-02-14
GSM3521973	Pancreatic Cancer [SH51Q55_Cell4]	RNA	Homo sapiens	1	GPL21263	GSE124158	ftp://ftp.ncbi.nlm.nih.gov/geo/samples/GSM3521nnn/GSM3521973/suppl	2019-02-14
GSM3521974	Pancreatic Cancer [SH51Q57_Cell2]	RNA	Homo sapiens	1	GPL21263	GSE124158	ftp://ftp.ncbi.nlm.nih.gov/geo/samples/GSM3521nnn/GSM3521974/suppl	2019-02-14
GSM3521975	Pancreatic Cancer [SH51Q57_Cell4]	RNA	Homo sapiens	1	GPL21263	GSE124158	ftp://ftp.ncbi.nlm.nih.gov/geo/samples/GSM3521nnn/GSM3521975/suppl	2019-02-14
GSM3521976	Pancreatic Cancer [SH51Q63_Cell1]	RNA	Homo sapiens	1	GPL21263	GSE124158	ftp://ftp.ncbi.nlm.nih.gov/geo/samples/GSM3521nnn/GSM3521976/suppl	2019-02-14
GSM3521977	Pancreatic Cancer [SH51Q63_Cell2]	RNA	Homo sapiens	1	GPL21263	GSE124158	ftp://ftp.ncbi.nlm.nih.gov/geo/samples/GSM3521nnn/GSM3521977/suppl	2019-02-14
GSM3521978	Pancreatic Cancer [SH51Q65_Cell4]	RNA	Homo sapiens	1	GPL21263	GSE124158	ftp://ftp.ncbi.nlm.nih.gov/geo/samples/GSM3521nnn/GSM3521978/suppl	2019-02-14
GSM3521979	Pancreatic Cancer [SH51T03_Cell2]	RNA	Homo sapiens	1	GPL21263	GSE124158	ftp://ftp.ncbi.nlm.nih.gov/geo/samples/GSM3521nnn/GSM3521979/suppl	2019-02-14
GSM3521980	Pancreatic Cancer [SH51T11_Cell1]	RNA	Homo sapiens	1	GPL21263	GSE124158	ftp://ftp.ncbi.nlm.nih.gov/geo/samples/GSM3521nnn/GSM3521980/suppl	2019-02-14
GSM3521981	Pancreatic Cancer [SH51T15_Cell1]	RNA	Homo sapiens	1	GPL21263	GSE124158	ftp://ftp.ncbi.nlm.nih.gov/geo/samples/GSM3521nnn/GSM3521981/suppl	2019-02-14
GSM3521982	Pancreatic Cancer [SH51T15_Cell4]	RNA	Homo sapiens	1	GPL21263	GSE124158	ftp://ftp.ncbi.nlm.nih.gov/geo/samples/GSM3521nnn/GSM3521982/suppl	2019-02-14
GSM3521983	Pancreatic Cancer [SH51T21_Cell2]	RNA	Homo sapiens	1	GPL21263	GSE124158	ftp://ftp.ncbi.nlm.nih.gov/geo/samples/GSM3521nnn/GSM3521983/suppl	2019-02-14
GSM3521984	Pancreatic Cancer [SH51T22_Cell2]	RNA	Homo sapiens	1	GPL21263	GSE124158	ftp://ftp.ncbi.nlm.nih.gov/geo/samples/GSM3521nnn/GSM3521984/suppl	2019-02-14
GSM3521985	Pancreatic Cancer [SH51T23_Cell1]	RNA	Homo sapiens	1	GPL21263	GSE124158	ftp://ftp.ncbi.nlm.nih.gov/geo/samples/GSM3521nnn/GSM3521985/suppl	2019-02-14
GSM3521986	Pancreatic Cancer [SH51T23_Cell4]	RNA	Homo sapiens	1	GPL21263	GSE124158	ftp://ftp.ncbi.nlm.nih.gov/geo/samples/GSM3521nnn/GSM3521986/suppl	2019-02-14
GSM3521987	Pancreatic Cancer [SH51T25_Cell3]	RNA	Homo sapiens	1	GPL21263	GSE124158	ftp://ftp.ncbi.nlm.nih.gov/geo/samples/GSM3521nnn/GSM3521987/suppl	2019-02-14
GSM3521988	Pancreatic Cancer [SH51T26_Cell1]	RNA	Homo sapiens	1	GPL21263	GSE124158	ftp://ftp.ncbi.nlm.nih.gov/geo/samples/GSM3521nnn/GSM3521988/suppl	2019-02-14
GSM3521989	Pancreatic Cancer [SH51T26_Cell2]	RNA	Homo sapiens	1	GPL21263	GSE124158	ftp://ftp.ncbi.nlm.nih.gov/geo/samples/GSM3521nnn/GSM3521989/suppl	2019-02-14
GSM3521990	Pancreatic Cancer [SH51T27_Cell4]	RNA	Homo sapiens	1	GPL21263	GSE124158	ftp://ftp.ncbi.nlm.nih.gov/geo/samples/GSM3521nnn/GSM3521990/suppl	2019-02-14
GSM3521991	Pancreatic Cancer [SH51T29_Cell1]	RNA	Homo sapiens	1	GPL21263	GSE124158	ftp://ftp.ncbi.nlm.nih.gov/geo/samples/GSM3521nnn/GSM3521991/suppl	2019-02-14
GSM3521992	Pancreatic Cancer [SH51T31_Cell1]	RNA	Homo sapiens	1	GPL21263	GSE124158	ftp://ftp.ncbi.nlm.nih.gov/geo/samples/GSM3521nnn/GSM3521992/suppl	2019-02-14
